# Supplementary material for: In Vivo and In Vitro Metabolic Fate and Urinary Detectability of Five Deschloroketamine Derivatives Studied by Means of Hyphenated Mass Spectrometry
Source: Metabolites. 2024 May 8;14(5):270. doi: 10.3390/metabo14050270 (PMC11122975; doi:10.3390/metabo14050270)
Supplement: Supplementary file 1 [file metabolites-14-00270-s001.zip]

Archive with 1 entries (1 files):
- metabolites-2983807-supplementary.pdf
